# Supplementary material for: Integrated Multi-Omics and Spatial Transcriptomics Identify FBLL1 as a Malignant Transformation Driver in Hepatocellular Carcinoma
Source: Cells. 2026 Jan 27;15(3):246. doi: 10.3390/cells15030246 (PMC12897225; doi:10.3390/cells15030246)
Supplement: Supplementary file 1 [file cells-15-00246-s001.zip]

Archive with 1 entries (1 files):
- cells-4100459-supplementary.pdf
